# Supplementary material for: Plasma Expression and In Silico Functional Analysis of miR-106b-5p and miR-185-5p in Chronic Heart Failure
Source: Biomolecules. 2026 May 11;16(5):702. doi: 10.3390/biom16050702 (PMC13204167; doi:10.3390/biom16050702)
Supplement: Supplementary file 1 [file biomolecules-16-00702-s001.zip › Supplementary tables.xlsx]

## Sheet: TableS1
Table S1. Predicted target genes of miR-106b-5p and miR-185-5p
Gene	miR-106b-5p	miR-185-5p
A1CF	+	-
AADACL3	-	+
AAK1	+	-
ABCA1	+	-
ABCC5	-	+
ABCG4	-	+
ABCG8	+	-
ABHD15	+	-
ABHD17C	+	-
ABHD18	+	-
ABHD2	+	-
ABI2	+	-
ABTB2	+	-
ACADSB	+	-
ACAP2	+	-
ACBD5	+	-
ACER2	+	-
ACIN1	+	-
ACOT9	+	-
ACOX1	+	-
ACSL4	+	-
ACTN4	-	+
ACTR2	+	-
ACVR1B	+	-
ADAR	+	-
ADAT2	+	-
ADD1	+	-
ADD2	-	+
ADH5	+	-
AFF1	+	-
AFF2	-	+
AFP	+	-
AGFG2	+	-
AGMAT	+	-
AGO1*	+	+
AGO2	-	+
AGO3	+	-
AHCYL2	-	+
AKAP11	+	-
AKR7A2	+	-
AKT1	-	+
AKT1S1	-	+
AKTIP	+	-
ALDH9A1*	+	+
ALOX12	-	+
AMOTL2	-	+
ANAPC7	+	-
ANKFY1	+	-
ANKH	+	-
ANKHD1	-	+
ANKIB1	+	-
ANKRD12	+	-
ANKRD13C	+	-
ANKRD33B	+	-
ANKRD45	-	+
ANKRD50	+	-
ANKRD52	+	-
ANKS4B	+	-
AP1G1	+	-
AP2B1	+	-
AP3M1	-	+
APC	+	-
APEX1	-	+
APLP2	+	-
APOH	+	-
APP	+	-
AQP3	-	+
AR	-	+
ARAP2	+	-
ARC	-	+
ARCN1	+	-
ARHGAP1	+	-
ARHGAP12	+	-
ARHGAP35	+	-
ARHGAP39	-	+
ARHGEF18	+	-
ARHGEF6	-	+
ARHGEF7	+	-
ARID1A	-	+
ARID4B	+	-
ARID5B	-	+
ARIH1	-	+
ARL1	+	-
ARL13B	+	-
ARL16	-	+
ARL9	-	+
ARMT1	+	-
ARSJ	+	-
ASAP1	+	-
ASB1	+	-
ASB16	+	-
ASH1L	-	+
ATAD2	+	-
ATAD3C	-	+
ATAT1	+	-
ATG14	+	-
ATG16L1	+	-
ATG2A	+	-
ATG2B	+	-
ATL3	+	-
ATP1B3	+	-
ATP2B1	+	-
ATP5G2	-	+
ATP6AP1	-	+
ATP6V0E1	+	-
ATR	-	+
ATXN1	+	-
ATXN1L	-	+
ATXN7L3B	+	-
B2M	+	-
B4GALT1	-	+
B4GALT5	-	+
BACH1	-	+
BAGE5	+	-
BAMBI	+	-
BASP1	-	+
BBX	+	-
BCAS4	+	-
BCL2L11	+	-
BCL2L2	+	-
BHLHA15	-	+
BHMT2	+	-
BICD2	+	-
BLOC1S3	+	-
BMP2	+	-
BMP8B	+	-
BMPR2	+	-
BMT2	+	-
BNC2	-	+
BNIP2	+	-
BRI3BP	+	-
BRMS1L	+	-
BRWD1	+	-
BSCL2	+	-
BTBD3	-	+
BTBD7	+	-
BTBD9	-	+
BTF3L4	+	-
BTG2*	+	+
BTG3	+	-
BTN3A1	+	-
BTN3A2	+	-
BTN3A3	+	-
BZW1	+	-
C10orf105	-	+
C11orf54	+	-
C11orf74	-	+
C12orf65	+	-
C14orf119	+	-
C14orf28	+	-
C15orf40	+	-
C15orf41	+	-
C16orf52	+	-
C16orf70*	+	+
C17orf75	+	-
C18orf32	+	-
C1orf43	+	-
C1orf50	+	-
C2orf69	+	-
C3orf38	+	-
C6orf106	-	+
C6orf120	+	-
C7orf43	+	-
C9orf40	+	-
CABLES1	+	-
CABP2	+	-
CACHD1	-	+
CADM1	-	+
CADM2	+	-
CALM3	-	+
CAMK2D	-	+
CAMK2N2	+	-
CAMK4	-	+
CAMKK2	-	+
CAMTA1	+	-
CANX	-	+
CAPN15	+	-
CAPNS1	-	+
CAPRIN2	+	-
CAPZA2	+	-
CAPZB	-	+
CASKIN1	-	+
CASP14	-	+
CASP2	+	-
CASP7	+	-
CASP8	+	-
CAV1	+	-
CAVIN1	+	-
CBFA2T2	+	-
CBX1	+	-
CBX5	+	-
CBX6	-	+
CBX8	+	-
CCDC125	+	-
CCDC137	+	-
CCDC198	+	-
CCDC30	+	-
CCDC47	+	-
CCDC6	+	-
CCDC71L	+	-
CCDC86	-	+
CCDC88A	-	+
CCL1	+	-
CCL5	+	-
CCND1	+	-
CCND2*	+	+
CCNE1	-	+
CCP110	+	-
CCSER2	+	-
CD180	-	+
CD28	+	-
CD34	+	-
CD47	+	-
CDC37	-	+
CDC37L1	+	-
CDC42*	+	+
CDIPT	+	-
CDK14	-	+
CDK5R2	+	-
CDK6	-	+
CDKN1A	+	-
CDKN2AIPNL	+	-
CEBPB	-	+
CELF1	-	+
CENPM	+	-
CENPQ	+	-
CENPU	-	+
CEP104	+	-
CEP170	+	-
CEP57	+	-
CEP72	+	-
CEP97	+	-
CERCAM	+	-
CES2	+	-
CFL2	+	-
CGN	-	+
CHAF1A	+	-
CHD9	+	-
CHIC1	+	-
CHRDL1	-	+
CHST11	-	+
CHSY1	+	-
CHURC1	+	-
CIT	+	-
CKAP2	+	-
CLEC12B	+	-
CLIC4	+	-
CLIP4	+	-
CLOCK	+	-
CLTC	+	-
CMPK1	+	-
CMTR2	+	-
CNKSR3	+	-
CNOT4	+	-
CNOT6	+	-
CNOT6L*	+	+
CNOT7	+	-
CNTNAP2	-	+
COCH	-	+
COIL	+	-
COL1A1	-	+
COMMD6	+	-
COPB1	-	+
CORO2B	-	+
COX19	+	-
COX6B1	+	-
CPOX	+	-
CPS1	+	-
CPT1A	+	-
CRCP	+	-
CREB1	+	-
CREB3L2	-	+
CRISPLD2	+	-
CRK	+	-
CROT	+	-
CRTC3	+	-
CRY2	+	-
CSDE1	+	-
CSF1	-	+
CSNK1A1	+	-
CSNK1E	-	+
CTDSP2	+	-
CTSS	+	-
CTTN	-	+
CWF19L1	+	-
CXorf38	+	-
CYB5A	+	-
CYBB	+	-
CYBRD1	+	-
CYCS	+	-
CYFIP1	-	+
CYLD	+	-
CYP2W1	-	+
DAB2	+	-
DAP3	+	-
DAZAP1	-	+
DCAF8	+	-
DCBLD2	+	-
DCTN5	+	-
DCTN6	+	-
DCTPP1	+	-
DCUN1D1	+	-
DCUN1D3	-	+
DDHD1	+	-
DDI2	+	-
DDX17	+	-
DDX23	+	-
DDX5	+	-
DEGS1	+	-
DENND2A	-	+
DENND5B	+	-
DGKD	+	-
DHODH	+	-
DIAPH1	-	+
DIS3L	+	-
DLG5	-	+
DLGAP4	-	+
DLX6	-	+
DNAJB13	+	-
DNAJB4	+	-
DNAJB6	+	-
DNAJB9	+	-
DNAJC10*	+	+
DNAJC13	+	-
DNAJC27	+	-
DNAJC28	+	-
DNAJC8	-	+
DNAL1	+	-
DNM1L	+	-
DNMT1	-	+
DNTTIP2	+	-
DPF1	-	+
DPP9	+	-
DPYSL2	+	-
DRAXIN	+	-
DSPP	+	-
DSTYK	+	-
DUSP18	+	-
DUSP2	+	-
DUSP4	-	+
DUSP7	-	+
DYNC1LI2	+	-
DYRK2	+	-
E2F1	+	-
E2F2	+	-
E2F3	+	-
E2F5	+	-
E2F6	-	+
EDAR	-	+
EEA1	+	-
EEF1A1*	+	+
EEF2	-	+
EFCAB11	+	-
EFCAB14	+	-
EFNA1	-	+
EGLN3	+	-
EIF2B2	+	-
EIF2S1	+	-
EIF3F	+	-
EIF4A2	+	-
EIF4G2	+	-
EIF4H*	+	+
EIF5A2	+	-
EIF5AL1	-	+
ELAVL2	+	-
ELAVL3	-	+
ELK3	+	-
ELK4	+	-
ELMSAN1	+	-
ELOC	+	-
ELOVL1	-	+
ELOVL6	+	-
EMC1	+	-
EMC10	-	+
EMSY	+	-
ENPP5*	+	+
ENTPD4	+	-
ENTPD7*	+	+
EOMES	+	-
EPAS1	-	+
EPHA4	+	-
EPHB2	-	+
EPS15L1*	+	+
ERAP1	+	-
EREG	+	-
ERGIC2	+	-
ERO1A	+	-
ESR2	+	-
ETF1	+	-
EXO5	+	-
EZH1	+	-
EZH2	-	+
F2R	+	-
F2RL1	+	-
F2RL3	+	-
F3	+	-
FAAP24	+	-
FAF2	+	-
FAHD1	+	-
FAM102A	+	-
FAM103A1	-	+
FAM117B	+	-
FAM126B	+	-
FAM129A	+	-
FAM160B1	+	-
FAM171A2	+	-
FAM199X	+	-
FAM210A*	+	+
FAM213A	+	-
FAM222B	+	-
FAM228A	-	+
FAM241A*	+	+
FAM46C	+	-
FAM53C	-	+
FAM57A	+	-
FAM83D	+	-
FAM83G	-	+
FAM89A	+	-
FAM91A1	+	-
FAS	+	-
FASTK	-	+
FAXC	+	-
FBXL5	+	-
FBXL7	+	-
FBXO10	+	-
FBXO21	+	-
FBXO22	+	-
FBXO31	+	-
FBXO48	+	-
FBXW2	+	-
FCHO2	+	-
FEM1A	+	-
FEM1B	+	-
FEM1C	+	-
FEZ2	+	-
FGFR1	-	+
FGFR1OP	+	-
FHDC1	+	-
FICD	+	-
FJX1	+	-
FKBP14	+	-
FMNL2	+	-
FMNL3	+	-
FNBP1	+	-
FNBP1L	+	-
FOSL1	-	+
FOXC1	+	-
FOXJ2	+	-
FOXJ3	+	-
FOXK1	+	-
FOXK2	+	-
FOXQ1	+	-
FOXRED2	+	-
FRMD6	+	-
FRMPD4	-	+
FRS2	+	-
FUT10	+	-
FXYD5	+	-
FYCO1	+	-
FYN	+	-
FZD7	-	+
FZD9	+	-
G3BP1	-	+
GAB1	+	-
GABBR1	+	-
GABPB1	+	-
GAK	+	-
GATA6*	+	+
GATAD1	+	-
GBF1	+	-
GBP3	+	-
GCN1	-	+
GDF11	+	-
GDF5OS*	+	+
GEMIN8	+	-
GFPT1	-	+
GFRAL	-	+
GID4	+	-
GIGYF1	+	-
GINS4	+	-
GIPC1	-	+
GLB1L3	-	+
GLI4	-	+
GLO1	+	-
GLUD1	-	+
GLUL	-	+
GNAS	+	-
GNB5	+	-
GNPDA2	+	-
GNPTAB	+	-
GNS	+	-
GOLGA1	+	-
GOLGA2	+	-
GOLGA2P5	-	+
GOLT1B	+	-
GON4L	+	-
GPAM	+	-
GPM6A	+	-
GPR107	-	+
GPR108	-	+
GPR137B	+	-
GPR137C	-	+
GPR155	+	-
GPR157	+	-
GPR183	+	-
GPRIN3	+	-
GRAMD1A	+	-
GRK3	+	-
GRK7	+	-
GRPEL2	+	-
GRWD1	-	+
GSTA4	-	+
GTF2H2C	+	-
GTF2H3	+	-
GTF2IRD2	+	-
GTF2IRD2B	+	-
GXYLT2	-	+
HAAO	-	+
HACE1	-	+
HAS2	+	-
HAUS8	+	-
HBP1	+	-
HCP5	+	-
HDX	-	+
HECA	+	-
HHIP	-	+
HIF1A	+	-
HIF1AN	+	-
HIP1	+	-
HIST1H2BD	+	-
HIST1H2BG	+	-
HIST1H2BJ	+	-
HIST3H2BB	-	+
HMBOX1	+	-
HMGA1	-	+
HMGA2	-	+
HMGB1	+	-
HMGB2	+	-
HMGB3	+	-
HMGCL	+	-
HMMR	+	-
HNRNPA0	-	+
HNRNPL	+	-
HNRNPR	+	-
HOOK3	+	-
HOXB6	-	+
HOXC6	-	+
HOXD11	+	-
HS3ST1	+	-
HSD11B1L	-	+
HSP90AA1	-	+
HSP90B3P	+	-
HSPA1B	+	-
HSPA4L	+	-
HSPA8	+	-
HTT	+	-
HUWE1	+	-
HYPK	+	-
IBTK	-	+
ICA1L	+	-
ICMT	+	-
IER3	+	-
IFFO2	-	+
IFIT5	+	-
IFNAR1	+	-
IFNAR2	+	-
IGDCC3	+	-
IGDCC4	-	+
IGF1R	-	+
IGFBP5	-	+
IKBKG	-	+
IL10RA	-	+
INCENP	-	+
INPP5F	+	-
INSIG1	+	-
IP6K1	-	+
IPO7	+	-
IPP	+	-
IQSEC1	+	-
IQSEC2	-	+
IRAK4	+	-
IRF9	+	-
ISCA2	+	-
ISCU	-	+
ISOC1	+	-
ISY1	+	-
ITCH	+	-
ITGA2	+	-
ITGB1	+	-
ITM2C	-	+
ITPKB	+	-
JAK1	+	-
JPT1	+	-
KANK2	+	-
KANSL1	+	-
KAT2B	+	-
KAT7*	+	+
KATNAL1	+	-
KBTBD3	-	+
KCNA7	+	-
KCNB1	+	-
KCND3	+	-
KCNJ8	+	-
KCNK6	+	-
KCNMB1	+	-
KDM2A	-	+
KDM6B	+	-
KHSRP	-	+
KIAA0232	+	-
KIAA0368	-	+
KIAA0513	+	-
KIAA1147	+	-
KIAA1191	+	-
KIAA1551	+	-
KIAA1841	+	-
KIF23	+	-
KIF5C	+	-
KIF6*	+	+
KITLG	-	+
KLF10	+	-
KLF16	-	+
KLF3	+	-
KLF6	+	-
KLHL15	+	-
KLHL20	+	-
KLHL28	+	-
KLHL36	+	-
KLRD1	+	-
KMT2B	+	-
KMT2D	+	-
KMT5B	+	-
KPNA2	+	-
KPNA6	+	-
KRT10	+	-
LAMC1	+	-
LAMTOR1	+	-
LAPTM4A	+	-
LARS	+	-
LASP1*	+	+
LDHB	-	+
LDHD	+	-
LDLR	+	-
LENG8	-	+
LEPROT	+	-
LGSN	+	-
LIAS	+	-
LIMA1	+	-
LIMK1	+	-
LIN7B	+	-
LINC00483	+	-
LINC00598	+	-
LLPH	+	-
LNPEP	-	+
LPAR2	+	-
LPCAT3	-	+
LPGAT1	+	-
LRIF1	+	-
LRP12	+	-
LRP3	-	+
LRPAP1	+	-
LRRC58	+	-
LRRC59	+	-
LRRD1	+	-
LSM3	+	-
LUZP1	-	+
LUZP2	+	-
LY6G5B	+	-
LY6H	-	+
LYSMD3	+	-
LZIC	+	-
M6PR	+	-
MAK16	+	-
MAN2B2	+	-
MANEAL	+	-
MAP3K14	+	-
MAP3K2	+	-
MAP3K3	+	-
MAP7	+	-
MAPK1	+	-
MAPKAPK5	+	-
MAPRE3	+	-
MARCH4	+	-
MARCH6	+	-
MARS	-	+
MASTL	+	-
MAT2A	+	-
MATR3	-	+
MAVS	+	-
MCC	+	-
MCL1	+	-
MCM10	-	+
MCRIP1	-	+
MDC1	-	+
MDM2*	+	+
MECP2	+	-
MED16	+	-
MED17*	+	+
MED18	+	-
MELK	+	-
METTL22	-	+
METTL8	+	-
MEX3A	-	+
MFN1	+	-
MFN2	+	-
MFSD2A	+	-
MFSD8	+	-
MICAL2	-	+
MICB	+	-
MIDN	+	-
MIEF1	-	+
MIER2	+	-
MINK1	+	-
MINOS1-NBL1	+	-
MIXL1	+	-
MKNK2	+	-
MKRN1	+	-
MLF2	-	+
MLLT1	+	-
MLXIP	+	-
MMADHC	+	-
MMP2	+	-
MORC1	+	-
MORC4	-	+
MORF4L1	+	-
MPPE1	+	-
MPV17	-	+
MRAS	-	+
MRE11	-	+
MRPL34	-	+
MRPS10	+	-
MRPS21	-	+
MSANTD1	-	+
MSH3	+	-
MSH6	+	-
MSL3	-	+
MSMO1	+	-
MTF1	+	-
MTHFD1	+	-
MTMR1	+	-
MTMR3	+	-
MTMR9	+	-
MTPAP	+	-
MTR	+	-
MXI1	+	-
MYBL1	-	+
MYC*	+	+
MYH14	-	+
MYH9	+	-
MYL6	+	-
MYLIP	+	-
MYLK3	+	-
MYO1D	+	-
MYO1F	+	-
MYPN	+	-
MZB1	-	+
N4BP1	+	-
N4BP2L2	+	-
NAA50	+	-
NAB2	-	+
NABP1	+	-
NACC1	-	+
NACC2	+	-
NAGK	+	-
NARS	+	-
NBL1	+	-
NCAPD2	+	-
NCOA3	+	-
NEFH	+	-
NEK8	+	-
NETO2	+	-
NEUROD1	-	+
NFAT5	+	-
NFATC2IP	+	-
NFATC3	-	+
NFE2L1	-	+
NFIB	+	-
NHLRC3	+	-
NID1	+	-
NIN	+	-
NIPA1	+	-
NKIRAS1	+	-
NME6	+	-
NNT	+	-
NPAT	+	-
NPLOC4	+	-
NPNT	+	-
NR2C2	+	-
NR2F6	+	-
NR3C1	+	-
NRBP1	+	-
NRG4	-	+
NRIP3	+	-
NSD2	+	-
NTRK3	-	+
NUBP1	+	-
NUDT3	+	-
NUFIP2	+	-
NUGGC	+	-
NUP35	+	-
NUP98	+	-
OAS2	-	+
OCIAD1	+	-
OCRL	+	-
OLAH	+	-
ONECUT3	-	+
OPRK1	+	-
OR52K1	+	-
ORAI1	+	-
ORAI2	+	-
ORMDL3	+	-
OSTM1	+	-
OTUD4	+	-
OXR1	+	-
PABPC1L2A	-	+
PABPC1L2B	-	+
PAFAH1B1	+	-
PAK6	+	-
PANK3	+	-
PAPD5	+	-
PARD3	+	-
PARD6B	+	-
PATE2	+	-
PBX2	-	+
PCBP2	+	-
PCLAF	+	-
PCMTD1	+	-
PCNX2	+	-
PDE4A	-	+
PDE4C	+	-
PDGFB	+	-
PDHB	+	-
PDPK1*	+	+
PDRG1	+	-
PDSS1	+	-
PDZD11	+	-
PDZD4	-	+
PEA15	+	-
PEAK1	+	-
PFDN6	+	-
PFKFB2	+	-
PFKFB3	-	+
PFKP	+	-
PGM2L1	+	-
PHACTR2	-	+
PHF6	+	-
PHLDA2	-	+
PHLPP2	+	-
PHTF2	+	-
PIGO	+	-
PIK3AP1	+	-
PIP4K2A	+	-
PIP4K2C	+	-
PITPNA	+	-
PIWIL2	+	-
PKD1	-	+
PKD2	+	-
PKM	-	+
PKMYT1	+	-
PKNOX1	+	-
PKNOX2	-	+
PLAC8	-	+
PLAGL2*	+	+
PLCD1	-	+
PLD3	-	+
PLEKHB2	-	+
PLEKHM1	+	-
PLEKHO2	+	-
PLPP3	-	+
PLRG1	+	-
PLS1	+	-
PLXNA1	+	-
PMAIP1	+	-
PNPLA4	+	-
PNRC1	+	-
POFUT1	+	-
POGK	-	+
POLM	+	-
POLQ	+	-
POLR1B	+	-
POLR3A	+	-
POLR3F	+	-
POLR3G	+	-
PON2	+	-
POTED	-	+
POU2F1	-	+
PPIA	+	-
PPM1B	+	-
PPP1CC	-	+
PPP1R12B	+	-
PPP1R15B	+	-
PPP1R3B	+	-
PPP2R1B	-	+
PPP2R5D	-	+
PPP3R1	+	-
PPP4C	+	-
PPP4R3B	+	-
PPP6C	+	-
PPP6R3	+	-
PRELP	-	+
PRICKLE4	+	-
PRIM1	+	-
PRKACB	+	-
PRKAR1A	+	-
PRKCB	+	-
PRMT3	+	-
PRNP	+	-
PRPF4	+	-
PRR14L	+	-
PRRG1	+	-
PRRG4	+	-
PRRT2	-	+
PRRX1	+	-
PSMA3	+	-
PSME3	-	+
PTEN	+	-
PTENP1	+	-
PTGER4	+	-
PTGES3	+	-
PTGFRN	+	-
PTGIS	+	-
PTK7	-	+
PTMA	-	+
PTP4A1	+	-
PTP4A2	+	-
PTPA	-	+
PTPDC1	+	-
PTPN4	+	-
PURA	+	-
PURB	+	-
PVR	+	-
PXK	+	-
QKI	+	-
QRFPR	+	-
QSOX1	+	-
RAB10	+	-
RAB11FIP1	+	-
RAB12	+	-
RAB1B	-	+
RAB22A	+	-
RAB30	+	-
RAB32	-	+
RAB3IP	+	-
RAB40C	-	+
RAB42	+	-
RAB5B*	+	+
RABEP1	+	-
RABGAP1L	+	-
RACGAP1	+	-
RAD23B	+	-
RAE1	-	+
RALBP1	-	+
RAN	+	-
RANBP10	-	+
RANGAP1	+	-
RAP2C	+	-
RAPGEF1	-	+
RAPGEF4	+	-
RAPH1	-	+
RB1	+	-
RBBP7	+	-
RBL1	+	-
RBL2	+	-
RBM12B	+	-
RBM20	+	-
RBM38	-	+
RBM41	+	-
RBPJL	-	+
RCCD1	+	-
REEP3	+	-
REEP5	+	-
REST	+	-
REV1	+	-
RFK	+	-
RFXANK	+	-
RFXAP	+	-
RGMB	+	-
RHOA	-	+
RHOBTB2	+	-
RHOC	+	-
RLIM	+	-
RMND1	+	-
RNASEH1	+	-
RNF115	+	-
RNF19B	+	-
RNF216	+	-
RNF34	+	-
RNPS1	+	-
RORA	+	-
RPA2	+	-
RPF2	+	-
RPL14	+	-
RPL17	+	-
RPL17-C18orf32	+	-
RPL18	+	-
RPL18A	+	-
RPL21	+	-
RPL7	+	-
RPP25	-	+
RPP30	+	-
RPRD2	+	-
RPS14	+	-
RPS27A	+	-
RPS6KA5	+	-
RRAGD	+	-
RRAS2	+	-
RREB1	+	-
RRM2	+	-
RRN3	+	-
RSRP1	+	-
RTN2	+	-
RUFY2	+	-
RUNDC1	+	-
RUNX1T1	+	-
RUNX3	+	-
SACS	+	-
SALL3	+	-
SAMD12	+	-
SAMD4B	-	+
SAMD8	+	-
SAMD9L	+	-
SBK1	-	+
SBSN	+	-
SCAMP2	+	-
SCAMP5	+	-
SCARB1	-	+
SCD*	+	+
SEC16A	+	-
SEC23A	+	-
SELENON	-	+
SEMA4B	+	-
SEMA7A	+	-
SENP1	+	-
SEPT2	+	-
SERF1A	+	-
SERF1B	+	-
SERF2	+	-
SERINC1	+	-
SESN1	+	-
SESN2	+	-
SESN3	+	-
SET	-	+
SETD1B	-	+
SETD2	+	-
SF1	-	+
SF3B3	+	-
SFMBT2	-	+
SGMS1	+	-
SGPL1	+	-
SGTB	+	-
SH3BP5	+	-
SH3GLB1	+	-
SHISA2	+	-
SHISA9	-	+
SHOC2	+	-
SHTN1	+	-
SIGLEC10	-	+
SIK1	+	-
SIKE1	+	-
SIX1	-	+
SKI	+	-
SKIL	+	-
SLAIN2	+	-
SLC10A7	+	-
SLC12A6	+	-
SLC16A9	+	-
SLC1A5	+	-
SLC22A23	+	-
SLC25A28	-	+
SLC25A33	+	-
SLC25A44	+	-
SLC25A46	+	-
SLC25A5	+	-
SLC26A9	-	+
SLC28A1	+	-
SLC29A2	-	+
SLC2A4	+	-
SLC30A1	+	-
SLC30A7*	+	+
SLC31A1	-	+
SLC35F5	+	-
SLC35F6	+	-
SLC38A1	-	+
SLC4A7	+	-
SLC52A3	+	-
SLC5A3	+	-
SLC6A17	-	+
SLC6A4	+	-
SLC7A11	+	-
SLC7A8	-	+
SLC8A1	-	+
SLC9A1*	+	+
SLCO5A1	+	-
SLITRK5	-	+
SLK	+	-
SMAD4	+	-
SMAD5	+	-
SMAD6	+	-
SMAD7*	+	+
SMAD9	+	-
SMG6	-	+
SMG7*	+	+
SMIM13	+	-
SMOC1	+	-
SNAP47	+	-
SNTB2	+	-
SOCS5	+	-
SOCS7*	+	+
SOD2*	+	+
SON	+	-
SORCS2	+	-
SOX4	+	-
SP2	+	-
SP4	+	-
SPAG1	+	-
SPATA2	-	+
SPATA46	+	-
SPCS1	+	-
SPEN	+	-
SPIB	+	-
SPOPL	+	-
SPRED1	+	-
SPTLC2	+	-
SQSTM1	+	-
SRCAP*	+	+
SRD5A3	-	+
SREBF1	-	+
SREBF2	-	+
SREK1IP1	+	-
SRSF2	+	-
SSH2	+	-
SSX2IP	+	-
SSX7	+	-
ST6GAL2	-	+
STAC2	+	-
STAT3	+	-
STIM1	-	+
STK11IP	+	-
STK17B	+	-
STK35	-	+
STK38	-	+
STK40	+	-
STX12	+	-
STX4	+	-
STX6*	+	+
SUCO	+	-
SUGP1	+	-
SUGT1	-	+
SUMF1	+	-
SUOX	-	+
SUPT4H1	-	+
SUSD6	+	-
SYNJ2BP	+	-
SYNPO2L	+	-
SYT2	-	+
SYT4	+	-
SYT7	-	+
TADA2B	+	-
TAF6L	+	-
TAGLN2	-	+
TANC1	+	-
TAOK1	-	+
TAX1BP1	+	-
TBC1D13	-	+
TBC1D17	+	-
TBC1D9	+	-
TBL1XR1	+	-
TCEAL1	+	-
TCF4	+	-
TCF7L2	+	-
TERB2	-	+
TET3	+	-
TEX261	-	+
TFAM	+	-
TFDP1	-	+
TG	-	+
TGFB1	-	+
TGFBR2	+	-
TGFBR3L	-	+
TGOLN2	+	-
THADA	+	-
THAP6	+	-
THEM4	+	-
TIGD5	-	+
TIGIT	-	+
TIMM17A	+	-
TLE3	-	+
TLR2	+	-
TLR7	+	-
TM4SF5	+	-
TM9SF1	-	+
TM9SF4	-	+
TMBIM6	+	-
TMEM100	+	-
TMEM109	-	+
TMEM123	+	-
TMEM127	+	-
TMEM131L	+	-
TMEM133	+	-
TMEM134	+	-
TMEM138	+	-
TMEM160	-	+
TMEM167A	+	-
TMEM184A	-	+
TMEM189	-	+
TMEM189-UBE2V1	-	+
TMEM196	+	-
TMEM200C	+	-
TMEM214	-	+
TMEM242	+	-
TMEM245	+	-
TMEM267	+	-
TMEM38A	+	-
TMEM64	+	-
TMEM67	+	-
TMEM86A	-	+
TMEM9	-	+
TMEM9B	+	-
TMOD3*	+	+
TMPO	+	-
TMPRSS5	-	+
TMX3	+	-
TNFAIP1	+	-
TNFAIP8L1	+	-
TNFRSF10A	+	-
TNFRSF10B	+	-
TNFRSF21	+	-
TNFSF11	+	-
TNIP3	+	-
TNKS2	+	-
TNNI1	+	-
TNRC6A*	+	+
TNRC6B	+	-
TOPORS	+	-
TP53*	+	+
TP53INP1	+	-
TPK1	+	-
TPM4	+	-
TPRG1L	+	-
TRAF3IP2	+	-
TRAPPC10	+	-
TRAPPC2	+	-
TRIB2	+	-
TRIM29	-	+
TRIM32	+	-
TRIM37	+	-
TRIM41	+	-
TRIM65	+	-
TRIM8	+	-
TRIOBP	+	-
TRIP10	+	-
TRIP12	+	-
TRPC4AP	+	-
TRRAP*	+	+
TSC1	+	-
TSG101	+	-
TSKU	+	-
TSPAN6	+	-
TSPYL4	-	+
TSR1	+	-
TTC9	+	-
TTPAL	+	-
TUBB	-	+
TUBB4B	+	-
TWF1	+	-
TWIST1	+	-
TXK	+	-
TXLNA	+	-
TXLNG	-	+
TXNIP	+	-
TXNRD2	+	-
U2SURP	+	-
UBA52	-	+
UBC	+	-
UBE2Q2	+	-
UBE2V1	-	+
UBE2V2	+	-
UBFD1	+	-
UBOX5	+	-
UBR4	-	+
UBR5	+	-
UBXN2A	+	-
UGCG	+	-
UGP2	+	-
UHMK1	-	+
ULK1	+	-
UMPS	-	+
UNC45A	+	-
UNK	+	-
UQCRFS1	+	-
UQCRQ	+	-
USB1	-	+
USF3	-	+
USP16	+	-
USP28	+	-
USP3	+	-
USP32	+	-
USP46	+	-
USP48	+	-
UXS1	+	-
VCPKMT	+	-
VDAC1	+	-
VEGFA*	+	+
VPS13C	+	-
VPS26A	+	-
VPS39	-	+
VPS50	+	-
VPS53	+	-
VTI1A	+	-
WAC	+	-
WASL	+	-
WDR1	+	-
WDR33	+	-
WDR37	+	-
WDR53	+	-
WDR73	+	-
WDR77	-	+
WDR89	+	-
WDR92	+	-
WDTC1	-	+
WEE1	+	-
WIPF2	+	-
WNK3	+	-
WNT5B	-	+
WSB1	+	-
WSB2	-	+
WWC1	+	-
XIAP	+	-
XIRP2	+	-
XPO6	-	+
YBX1	+	-
YES1	+	-
YIPF4	+	-
YOD1	+	-
YTHDC1	+	-
YTHDF2	+	-
YWHAZ	+	-
ZADH2	-	+
ZBED1	+	-
ZBTB18	+	-
ZBTB25	+	-
ZBTB33	+	-
ZBTB37	+	-
ZBTB39	+	-
ZBTB4	+	-
ZBTB44	-	+
ZBTB5	+	-
ZBTB6	+	-
ZBTB7A	+	-
ZBTB7B	+	-
ZBTB9	+	-
ZC3H11A	-	+
ZC3H12B	-	+
ZC3H12C	+	-
ZC3H18	+	-
ZDHHC20	+	-
ZFYVE16	+	-
ZFYVE21	+	-
ZFYVE26	+	-
ZFYVE27	-	+
ZFYVE9	+	-
ZMAT3	+	-
ZMYM1	+	-
ZNF107	+	-
ZNF12	+	-
ZNF174	+	-
ZNF180	+	-
ZNF202	+	-
ZNF251	-	+
ZNF264	+	-
ZNF280B	+	-
ZNF280C	+	-
ZNF347	+	-
ZNF35	+	-
ZNF354B	+	-
ZNF385A*	+	+
ZNF417	+	-
ZNF426	+	-
ZNF444	-	+
ZNF446	+	-
ZNF454	+	-
ZNF512B	-	+
ZNF514	+	-
ZNF532	+	-
ZNF561	-	+
ZNF562	+	-
ZNF578	+	-
ZNF587	+	-
ZNF597	+	-
ZNF598	+	-
ZNF606	-	+
ZNF652	+	-
ZNF665	+	-
ZNF681	+	-
ZNF682	+	-
ZNF7	+	-
ZNF70	+	-
ZNF706	+	-
ZNF770	+	-
ZNF777	+	-
ZNF780A	+	-
ZNF785	+	-
ZNF786	+	-
ZNF800	+	-
ZNF805	+	-
ZNF93	+	-
ZNFX1	+	-
ZRANB1	+	-
ZYG11A	+	-
Notes: * Shared target of miR-106b-5p and miR-185-5p

## Sheet: TableS2
Table S2. Strongly predicted target genes of miR-106b-5p and miR-185-5p
Gene	miR-106b-5p	miR-185-5p
ABCG4	-	+
ALOX12	-	+
APC	+	-
APP	+	-
AQP3	-	+
AR	-	+
ARC	-	+
ATG16L1	+	-
ATR	-	+
BCL2L11	+	-
CAMK2D	-	+
CAMK4	-	+
CASP14	-	+
CASP7	+	-
CASP8	+	-
CCND1	+	-
CCND2	+	-
CDC42	-	+
CDK6	-	+
CDKN1A	+	-
COL1A1	-	+
CYBB	+	-
DAB2	+	-
DNMT1	-	+
DUSP4	-	+
E2F1	+	-
E2F5	+	-
EOMES	+	-
EPAS1	-	+
EPHB2	-	+
EZH2	-	+
FAM129A	+	-
FYN	+	-
HIF1A	+	-
HMGA1	-	+
IGF1R	-	+
IL10RA	-	+
ITCH	+	-
JAK1	+	-
KAT2B	+	-
MCM10	-	+
MFN2	+	-
MMP2	+	-
MYC	-	+
MZB1	-	+
NFATC3	-	+
NTRK3	-	+
PKD2	+	-
PLAC8	-	+
PRRX1	+	-
PTEN	+	-
PTENP1	+	-
PURA	+	-
RB1	+	-
RBL1	+	-
RBL2	+	-
RHOA	-	+
RHOC	+	-
RUNX3	+	-
SCARB1	-	+
SETD2	+	-
SIX1	-	+
SLC2A4	+	-
SLC8A1	-	+
SLC9A1	-	+
SMAD7*	+	+
SREBF1	-	+
SREBF2	-	+
STAT3	+	-
STIM1	-	+
TCEAL1	+	-
TG	-	+
TGFB1	-	+
TNFRSF10A	+	-
TNFSF11	+	-
TRIM29	-	+
TRIM8	+	-
TWIST1	+	-
VEGFA*	+	+
WEE1	+	-
ZBTB4	+	-
Notes: * Shared target of miR-106b-5p and miR-185-5p
